# Supplementary material for: Relationship between the IL23R SNPs and Crohn’s Disease Susceptibility and Phenotype in the Polish and Bosnian Populations: A Case-Control Study
Source: Int J Environ Res Public Health. 2019 May 2;16(9):1551. doi: 10.3390/ijerph16091551 (PMC6539781; doi:10.3390/ijerph16091551)
Supplement: Supplementary file 1 [file ijerph-16-01551-s001.zip]

Archive with 1 entries (1 files):
- ijerph-494470-supplementary.xls
