# Supplementary material for: Relationship between the IL23R SNPs and Crohn’s Disease Susceptibility and Phenotype in the Polish and Bosnian Populations: A Case-Control Study
Source: Int J Environ Res Public Health. 2019 May 2;16(9):1551. doi: 10.3390/ijerph16091551 (PMC6539781; doi:10.3390/ijerph16091551)
Supplement: Supplementary file 1 [file ijerph-16-01551-s001.zip › ijerph-494470-supplementary.xls]

## Sheet: S1 Table
Table S1. Genotype and allele frequencies in subgroups of the Polish and Bosnian CD patients and association between genetic variants of IL23R and CD phenotype.
Categories according to montreal classification (2005)	Poland, n=99
	rs1004819 G>A															rs7517847 T>G
	G/G,		G/A,		A/A,		A/A + GA vs. G/G		G,		A,		A vs. G			T/T,		T/G,		G/G,		G/G + T/G vs. T/T		T,		G,		G vs. T
	n (%)		n (%)		n (%)		p	OR (95%CI)	n (%)		n (%)		p	OR (95%CI)		n (%)		n (%)		n (%)		p	OR (95%CI)	n (%)		n (%)		p	OR (95%CI)
Age at diagnosis, n (%)
A1 (≤16 y)	2	(2.0)	6	(6.1)	1	(1.0)	0.4806	2.13 (0.42-10.83)	10	(5.1)	8	(4.0)	0.8010	1.26 (0.47-3.34)		1	(1.0)	7	(7.1)	1	(1.0)	0.0309	9.14 (1.10-76.19)	9	(4.5)	9	(4.5)	0.0537	2.75 (1.03-7.34)
A2 (17-40 y)	31	(31.3	31	(31.3)	12	(12.2)	0.0573	0.35 (0.12-1.03)	93	(47.0)	55	(27.8)	0.3159	0.70 (0.36-1.33)		41	(41.4)	28	(28.3)	5	(5.1)	0.0634	0.38 (0.15-0.99)	110	(55.6)	38	(19.2)	0.1063	0.56 (0.29-1.11)
A3 (>40 y)	3	(3.0)	11	(11.1)	2	(2.0)	0.1570	2.86 (0.76-10.82)	17	(8.6)	15	(7.6)	0.4297	1.44 (0.67-3.09)		7	(7.1)	8	(8.1)	1	(1.0)	0.7858	1.32 (0.45-3.87)	22	(11.1)	10	(5.1)	0.8314	1.15 (0.51-2.61)
Location, n (%)
L1 (terminal ileum)	2	(2.0)	1	(1.0)	0	(0.0)	0.2986	0.27 (0.02-3.14)	5	(2.5)	1	(0.5)	0.4062	0.30 (0.03-2.61)		2	(2.0)	1	(1.0)	0	(0.0)	0.6173	0.48 (0.04-5.47)	5	(2.5)	1	(0.5)	0.6752	0.49 (0.06-4.25)
L2 (colon)	12	(12.1)	20	(20.2)	3	(3.0)	0.8288	1.15 (0.49-2.72)	44	(22.2)	26	(13.1	0.6514	0.86 (0.47-1.57)		18	(18.2)	15	(15.2)	2	(2.0)	0.8352	0.89 (0.39-2.02)	51	(25.8)	19	(9.6)	0.7451	0.88 (0.46-1.69)
L3 (ileocolon)	22	(22.2)	27	(27.4)	12	(12.1)	1.0000	1.03 (0.45-2.40)	71	(35.9)	51	(25.8)	0.4549	1.3 (0.72-2.36)		29	(29.3)	27	(27.3)	5	(5.0)	0.682	1.23 (0.55-2.76)	85	(42.9)	37	(18.7)	0.6290	1.22 (0.64-2.31)
L4 + (upper gastrointestinal tract)	0	(0.0)	4	(4.0)	2	(2.0)	0.0836	8.25* (0.45-151.0)	4	(2.0)	8	(4.0)	0.0658	3.31 (0.96-11.41)		3	(3.0)	3	(3.0)	0	(0.0)	1.0000	0.98 (0.19-5.10)	9	(4.5)	3	(1.5)	1.0000	0.82 (0.21-3.13)
L4 − (upper gastrointestinal tract −)	36	(36.4)	44	(44.5)	13	(13.1)	−	−	116	(58.6)	70	(35.4)	−	−		46	(46.5)	40	(40.4)	7	(7.1)	−	−	132	(66.7)	54	(27.3)	−	−
Behaviour, n (%)
B1 (non-stricturing, non-penetrating)	24	(24.2)	26	(26.3)	4	(4.0)	0.0932	0.45 (0.19-1.07)	74	(37.4)	34	(17.2)	0.0136	0.48 (0.27-0.86)		25	(25.3)	24	(24.2)	5	(5.1)	0.5475	1.33 (0.60-2.93)	74	(37.4)	34	(17.2)	0.4311	1.34 (0.72-2.50)
B2 (stricturing)	5	(5.0)	16	(16.2)	2	(2.0)	0.1376	2.48 (0.83-7.39)	26	(13.1)	20	(10.1)	0.6058	1.25 (0.64-2.43)		12	(12.1)	10	(10.1)	1	(1.0)	0.8153	0.87 (0.34-2.21)	34	(17.2)	12	(6.0)	0.7129	0.84 (0.40-1.77)
B3 (penetrating)	7	(7.1)	6	(6.1)	9	(9.1)	0.8022	1.30 (0.47-3.55)	20	(10.1)	24	(12.1)	0.0234	2.22 (1.13-4.39)		12	(12.1)	9	(9.1)	1	(1.0)	0.6353	0.77 (0.30-2.00)	33	(16.7)	11	(5.5)	0.5766	0.78 (0.36-1.68)
p + (perianal disease +)	6	(6.1)	5	(5.1)	3	(3.0)	0.7652	0.73 (0.23-2.29)	17	(8.6)	11	(5.6)	1.0000	1,00 (0.44-2.26)		6	(6.1)	7	(7.0)	1	(1.0)	0.7744	1.37 (0.44-4.27)	19	(9.6)	9	(4.5)	0.6582	1.20 (0.51-2.85)
p − (perianal disease −)	30	(30.3)	43	(43.4)	12	(12.1)	−	−	103	(52.0)	67	(33.8)	−	−		43	(43.4)	36	(36.4)	6	(6.1)	−	−	122	(61.7)	48	(24.2)	−	−
Categories according to montreal classification (2005)	Bosnia and Herzegovina n=60
	rs1004819 G>A															rs7517847 T>G
	G/G,		G/A,		A/A,		A/A + GA vs. G/G		G,		A,		A vs. G			T/T,		T/G,		G/G,		G/G + T/G vs. T/T		T,		G,		G vs. T
	n (%)		n (%)		n (%)		p	OR (95%CI)	n (%)		n (%)		p	OR (95%CI)		n (%)		n (%)		n (%)		p	OR (95%CI)	n (%)		n (%)		p	OR (95%CI)
Age at diagnosis, n (%)
A1 (≤16 y)	1	(3.3)	0	(0.0)	0	(0.0)	1.0000	0.41* (0.02-10.84)	2	(3.3)	0	(0.0)	1.0000	0.56* (0.03-12.36)		0	(0.0)	1	(3.3)	0	(0.0)	1.0000	1.62* (0.06-43.28)	1	(1.7)	1	(1.7)	1.0000	1.23 (0.07-20.66)
A2 (17-40 y)	2	(6.7)	4	(13.3)	1	(3.3)	0.1897	4.69 (0.74-29.85)	8	(13.3)	6	(10.0)	0.0921	3.08 (0.85-11.15)		3	(10.0)	2	(6.7)	2	(6.7)	0.6573	0.58 (0.10-3.33)	8	(13.3)	6	(10.0)	1.0000	0.89 (0.27-2.99)
A3 (>40 y)	14	(46.7)	7	(23.3)	1	(3.3)	0.2420	0.34 (0.06-1.83)	35	(58.3)	9	(15.0)	0.1947	0.43 (0.12-1.50)		7	(23.3)	10	(33.3)	5	(16.7)	1.0000	1.29 (0.24-6.97)	24	(40.0)	20	(33.3)	1.0000	1.07 (0.34-3.39)
Location, n (%)
L1 (terminal ileum)	7	(23.3)	4	(13.3)	1	(3.3)	1.0000	0.89 (0.20-3.91)	18	(30.0)	6	(10.0)	1.0000	1.00 (0.30-3.30)		4	(13.3)	6	(20.0)	2	(6.7)	1.0000	1.00 (0.21-4.71)	14	(23.3)	10	(16.7)	0.7927	0.80 (0.28-2.27)
L2 (colon)	3	(10.0)	2	(6.7)	0	(0.0)	1.0000	0.85 (0.12-6.00)	8	(13.3)	2	(3.3)	1.0000	0.71 (0.13-3.79)		3	(10.0)	1	(3.3)	1	(3.3)	0.3000	0.26 (0.04-1.90)	7	(11.7)	3	(5.0)	0.4881	0.46 (0.11-2.00)
L3 (ileocolon)	7	(23.3)	5	(16.7)	1	(3.3)	1.0000	1.22 (0.29-5.26)	19	(31.7)	7	(11.7)	0.773	1.20 (0.37-3.88)		3	(10.0)	6	(20.0)	4	(13.3)	0.4404	2.33 (0.47-11.70)	12	(20.0)	14	(23.3)	0.2975	1.89 (0.67-5.31)
Behaviour, n (%)
B1 (non-stricturing, non-penetrating)	8	(26.7)	6	(20.0)	1	(3.3)	1.0000	1.31 (0.31-5.59)	22	(36.7)	8	(13.3)	1.0000	1.20 (0.37-3.85)		8	(26.7)	6	(20.0)	1	(3.3)	0.0502	0.14 (0.02-0.82)	22	(36.7)	8	(13.3)	0.0089	0.21 (0.07-0.63)
B2 (stricturing)	6	(20.0)	2	(6.7)	0	(0.0)	0.4069	0.33 (0.06-2.03)	14	(23.3)	2	(3.3)	0.3118	0.34 (0.07-1.72)		1	(3.3)	4	(13.4)	3	(10.0)	0.2103	4.85 (0.51-46.52)	6	(10.0)	10	(16.7)	0.1436	2.65 (0.81-8.62)
B3 (penetrating)	3	(10.0)	2	(6.7)	1	(3.3)	1.0000	1.40 (0.23-8.43)	8	(13.3)	4	(6.7)	0.4725	1.68 (0.43-6.66)		1	(3.3)	2	(6.7)	3	(10.0)	0.6328	3.00 (0.30-29.96)	4	(6.7)	8	(13.3)	0.1139	3.05 (0.81-11.57)
B2+B3 (structuring, penetrating)	0	(0.0)	1	(3.3)	0	(0.0)	0.4333	4.20* (0.16-111.9)	1	(1.7)	1	(1.7)	0.4407	3.14 (0.18-53.63)		0	(0.0)	1	(3.3)	0	(0.0)	1.0000	1.62* (0.06-43.28)	1	(1.7)	1	(1.7)	1.0000	1.23 (0.07-20.66)
p + (perianal disease +)	2	(6.7)	2	(6.7)	0	(0.0)	1.0000	1.36 (0.17-11.24)	6	(10.0)	2	(3.3)	1.0000	1.00 (0.18-5.58)		0	(0.0)	2	(6.7)	2	(6.7)	0.2720	5.73* (0.78-117.7)	2	(3.3)	6	(10.0)	0.1239	4.43 (0.81-24.09)
p − (perianal disease −)	15	(50.0)	9	(30.0)	2	(6.7)	−	−	39	(65.0)	13	(21.7)	−	−		10	(33.3)	11	(36.6)	5	(16.7)	−	−	31	(51.7)	21	(35.0)	−	−
95%CI—95% confidence interval; CD—Crohn’s disease; df—degrees of freedom; OR—odds ratio; p—p value in two-sided Fisher’s exact test; *—odds ratio values calculated by adding 0.5 to each cell in 2x2 contingency table; statistically significant p values (p < 0.05) are bolded.
